# Supplementary material for: Secondary Dengue Infection Elicits Earlier Elevations in IL-6 and IL-10 Levels
Source: Int J Mol Sci. 2024 Oct 19;25(20):11238. doi: 10.3390/ijms252011238 (PMC11508614; doi:10.3390/ijms252011238)
Supplement: Supplementary file 1 [file ijms-25-11238-s001.zip]

Archive with 1 entries (1 files):
- ijms-3140556-supplementary.pdf
